# Supplementary material for: Calculating second derivatives of population growth rates for ecology and evolution
Source: Methods Ecol Evol. 2014 May 19;5(5):473–82. doi: 10.1111/2041-210X.12179 (PMC4358155; doi:10.1111/2041-210X.12179)
Supplement: Supplementary file 3 — Supplemental files S1–17. MATLAB scripts for calculating second derivatives (as summarized in Table 2). [file mee30005-0473-sd3.tex]

%\usepackage[small,bf]{caption}
%
%\usepackage{bm}
%
%\usepackage{graphicx}
%\usepackage{epstopdf}
%\usepackage{rotating}
%\usepackage{color}
%\usepackage{setspace}
%%\usepackage{amsmath}
%\usepackage{amssymb}
%\usepackage{lscape}
%\usepackage{subfig}
%
%\usepackage{amsthm}
%
%\usepackage{lineno}
%\usepackage{longtable}

\usepackage{url}


\newcommand{\bo}[1]{{\bf #1}}
\newcommand{\kron}{\otimes}
\renewcommand{\vec}{\mbox{vec} \,}
\newcommand{\be}{\begin{equation}}
\newcommand{\ee}{\end{equation}}
\newcommand{\bd}{\begin{displaymath}}
\newcommand{\ed}{\end{displaymath}}

\newcommand{\bea}{\begin{eqnarray}}
\newcommand{\eea}{\end{eqnarray}}
\newcommand{\beastar}{\begin{eqnarray*}}
\newcommand{\eeastar}{\end{eqnarray*}}
\newcommand{\enum}[1]{\label{eq:#1}}
\newcommand{\pder}[2]{{\partial #1 \over \partial #2}}

%second partial ij
\newcommand{\secpderij}[3]{{\partial^2 #1 \over \partial #2  \partial #3}}
     
%text second partial ij
\newcommand{\tsecpderij}[3]{\partial^2 #1 / \partial #2 \partial #3}  

%second partial ii
\newcommand{\secpderii}[2]{{\partial^2 #1 \over \partial #2^2}}

%text second partial ii
\newcommand{\tsecpderii}[2]{\partial^2 #1 / \partial #2^2}

%transpose sign
\newcommand{\tr}{{\mbox{\tiny \sf T}}}

\newcommand{\trace}{\mbox{trace}}

\newcommand{\dg}{{\rm{dg}}}

% \mc{number of columns}{position}{item}
\newcommand{\mc}[3]{\multicolumn{#1}{#2}{#3}}
% center a single item in a table
\newcommand{\cent}[1]{\mc{1}{c}{#1}}

\newcommand{\mcal}[1]{\mathcal{#1}}


\newcommand{\str}[1]{\rule{0in}{#1}}

%diagonal 
\newcommand{\diag}{\mbox{diag} \,}

%alternative, more fancy, diagonal
%\newcommand{\diag}{\mathcal{D} \,}

\newcommand{\der}[2]{{d #1 \over d #2}}
\newcommand{\elas}[2]{{\epsilon #1 \over \epsilon #2}}


\newcommand{\bmat}[1]{\left(\begin{array}{#1}}
\newcommand{\emat}{\end{array}\right)}

\newcommand{\scp}[1]{\langle #1 \rangle}

\newcommand{\mathbold}[1]{\mbox{\boldmath $\bf#1$}}
% Shultis, Latex Notes, p. 54
