# Supplementary material for: Calculating second derivatives of population growth rates for ecology and evolution
Source: Methods Ecol Evol. 2014 May 19;5(5):473–82. doi: 10.1111/2041-210X.12179 (PMC4358155; doi:10.1111/2041-210X.12179)
Supplement: Supplementary file 4 — Supplemental files S1–17. MATLAB scripts for calculating second derivatives (as summarized in Table 2). [file mee30005-0473-sd4.m]

% Function to calculate the Hessian of lambda to the entries of projection
% matrix A.
%
% Input:
%    A = the projection matrix (n by n matrix)
%
% Function outputs result of Equation (24) (n^2 by n^2 matrix).
%

function H = Hlambda_A(A)

[lambda, w, v] = domeig(A);
n = length(v); 
In = eye(n);
et = ones(n, 1)';

dw = inv(lambda*In - A + w*et*A) * kron(w', In-w*et); % Eq (19)
dv = inv(lambda*In - A' + lambda*v*w') * (kron(In-v*w', v') - lambda*kron(v,v')*dw); % Eq (20)

B = kron(In, v)*dw + kron(w, In)*dv; % Eq (23)
H = 1/2*(B+B'); % Eq (24)

end
