# Supplementary material for: Calculating second derivatives of population growth rates for ecology and evolution
Source: Methods Ecol Evol. 2014 May 19;5(5):473–82. doi: 10.1111/2041-210X.12179 (PMC4358155; doi:10.1111/2041-210X.12179)
Supplement: Supplementary file 5 — Supplemental files S1–17. MATLAB scripts for calculating second derivatives (as summarized in Table 2). [file mee30005-0473-sd5.m]

% Function to calculate the Hessian of lambda to the vector of stage
% specific survival probabilties, sigma.
%
% Input:
%    U = the transition matrix (n by n matrix)
%    F = the fertility matrix (n by n matrix)
%
% Function outputs result of Equation (68) (n by n matrix).
%

function H = Hlambda_sigma(U, F)
A = U + F;
[n,n] = size(A);
In = eye(n);

sigma = sum(U)'; % stage specific survival vector
G = U*diag(sigma)^-1; %transitions conditional on survival, Eq (66)
DAs = kron(In, G) * diag(In(:)) * kron(ones(n, 1), In); % D[vecA, sigma], Eq (72)

B = DAs'*Hlambda_A(A)*DAs; % Eq (73)
H = 1/2*(B+B'); 

end
