# Supplementary material for: Calculating second derivatives of population growth rates for ecology and evolution
Source: Methods Ecol Evol. 2014 May 19;5(5):473–82. doi: 10.1111/2041-210X.12179 (PMC4358155; doi:10.1111/2041-210X.12179)
Supplement: Supplementary file 7 — Supplemental files S1–17. MATLAB scripts for calculating second derivatives (as summarized in Table 2). [file mee30005-0473-sd7.m]

% Function to calculate the Hessian of r to to the entries of projection
% matrix A.
%
% Input:
%    A = the projection matrix (n by n matrix)
%    DA = D[vecA;theta] (n^2 by s matrix)
%
% Function outputs result of Equation (40) (n^2 by n^2 matrix).
%

function H = Hr_A(A)

[lambda, w, v] = domeig(A);

H = -1/lambda^2*kron(w*w', v*v') + 1/lambda*Hlambda_A(A); % Eq (40)

end
