# Supplementary material for: Calculating second derivatives of population growth rates for ecology and evolution
Source: Methods Ecol Evol. 2014 May 19;5(5):473–82. doi: 10.1111/2041-210X.12179 (PMC4358155; doi:10.1111/2041-210X.12179)
Supplement: Supplementary file 13 — Supplemental files S1–17. MATLAB scripts for calculating second derivatives (as summarized in Table 2). [file mee30005-0473-sd13.m]

function [h hcb] = imagescwithnan(a,cm,nanclr)
% IMAGESC with NaNs assigning a specific color to NaNs
% from http://stackoverflow.com/questions/8481324/contrasting-color-for-nans-in-imagesc

%# find minimum and maximum
amin=min(a(:)) - 0.0001;
amax=max(a(:)) + 0.0001;
%# size of colormap
n = size(cm,1);
%# color step
dmap=(amax-amin)/n;

%# standard imagesc
him = imagesc(a);
%# add nan color to colormap
colormap([nanclr; cm]);
%# changing color limits
caxis([amin-dmap amax]);
%# place a colorbar
hcb = colorbar;
%# change Y limit for colorbar to avoid showing NaN color
ylim(hcb,[amin amax])

if nargout > 0
    h = him;
end
