# Supplementary material for: Calculating second derivatives of population growth rates for ecology and evolution
Source: Methods Ecol Evol. 2014 May 19;5(5):473–82. doi: 10.1111/2041-210X.12179 (PMC4358155; doi:10.1111/2041-210X.12179)
Supplement: Supplementary file 14 — Supplemental files S1–17. MATLAB scripts for calculating second derivatives (as summarized in Table 2). [file mee30005-0473-sd14.m]

% Calculates the commutation matrix Kmn such that:
%
% Kmn*vec(A) = vec(A') where A is dimension m x n
%
% Based on http://m.feng.li/r-tips/r-commutation-matrix
function K = Kmn(m,n)

K = zeros(m*n, m*n);
m0 = 1:(m*n);

N = reshape(m0, m,n)';
n0 = N(:);

for i = 1:(m*n)
    K(m0(i), n0(i)) = 1;
end
