# Supplementary material for: Calculating second derivatives of population growth rates for ecology and evolution
Source: Methods Ecol Evol. 2014 May 19;5(5):473–82. doi: 10.1111/2041-210X.12179 (PMC4358155; doi:10.1111/2041-210X.12179)
Supplement: Supplementary file 15 — Supplemental files S1–17. MATLAB scripts for calculating second derivatives (as summarized in Table 2). [file mee30005-0473-sd15.sty]

%%
%%   This is file `mcode.sty'
%%
%%   It is supposed to help you easily include MATLAB source code
%%   into LaTeX document, but have it nicely highlighted, unsing
%%   the great listings package.
%%
%%   Usage: Include your MATLAB source code by using
%%
%%     \begin{lstlisting}
%%       YOUR CODE HERE
%%     \end{lstlisting}
%%
%%   or as an inline object via \mcode{YOURCODE}.
%%
%%   For your convenience, this package has the following options:
%%
%%   -  bw  if you intend to print the document (highlighting done
%%          via text formatting (bold, italic) and shades of gray)
%%   
%%   -  numbered  if you want line numbers
%%
%%   -  framed  if you want a frame around the source code blocks
%%
%%   -  final  if you have ``gloablly'' set the draft option, the
%%          listings package will not output the code at all.  to
%%          force it to do so anyway, load this package with the
%%          final option (passes the ``final'' on to listings).
%%
%%   Example of use:  \usepackage[numbered,framed]{mcode}
%%   in your document preamble.
%%   
%%   Note: inside code blocks you can 'escape' to LaTeX math mode
%%   by using § YOUR LATEX CODE §, which is especially useful in
%%   comments...
%%
%%   Another feature of the listings package is that you can re-
%%   place certain strings by LaTeX strings; this is used for
%%   some relation symbols, see below...
%%
%%   Mat Odijk pointed this out, you may include entire m-files
%%   using the command \lstinputlisting{YOUR-FILE.m}. Thanks for
%%   the tip!
%%
%%   Feel free to edit things, and refer to the listings package 
%%   documentation for more infos.
%%
%%   If you have any questions, feel free to ask:  floz@gmx.de
%%
%%   Usolved problem:  long lines of code that are wrapped with
%%   '...', and things thereafter being comments.....
%%   but i'm working on it ;-)
%%
%%   Author: Florian Knorn, floz@gmx.de
%%
%%   Version history:
%%      1.2  --  Added \lstset{showstringspaces=false}
%%      1.1  --  Added \mcode command and [final] option
%%      1.0  --  Release

\def\fileversion{1.2}
\def\filedate{2005/11/17}

\typeout{Package: `mcode' \fileversion\space <\filedate>}
\NeedsTeXFormat{LaTeX2e}
\ProvidesPackage{mcode}[\filedate\space\fileversion]

% for bw-option
\newif\ifbw
\DeclareOption{bw}{\bwtrue}
\ifbw\typeout{mcode: settings optimized for printing!}
\else\typeout{mcode: settings optimized for display!}\fi

% numbered option
\newif\ifnumbered
\DeclareOption{numbered}{\numberedtrue}

% final option
\newif\iffinal
\DeclareOption{final}{\finaltrue}

% for framed option
\newif\ifframed
\DeclareOption{framed}{\framedtrue}

\DeclareOption*{% default
	\PackageWarning{mcode}{Unknown option `\CurrentOption' !}%
}
\ProcessOptions

% with this command, you can typeset syntax highlighted mcode ``inline'',
% for example when you talk about \mcode{for}--loops ...
\newcommand{\mcode}[1]{\lstinline[basicstyle=\lstbasicfont]|#1|}

% check if color command exists
\ifx\color\undefined%
	\RequirePackage{color}%
\fi

% check if listings has been loaded
\ifx\lstset\undefined%
	\iffinal
		\RequirePackage[final]{listings}
	\else
		\RequirePackage{listings}
	\fi
\fi

% check if textcomp has been loaded (this package is needed 
% for upright quotes '' (instead of typographic ones `´)...
\ifx\textasciigrave\undefined% 
	\RequirePackage{textcomp}%
\fi

%%%%%%%%%%%%%%%%%%%%%%%%%%%%%%%%%%%%%%%%%%%%%%%%%%%%%%%%%%%%%%%%%%%%%%%%%%%%%%%%%%%%
%          C O N F I G S  ---  C U S T O M I Z E   H E R E                         %
%%%%%%%%%%%%%%%%%%%%%%%%%%%%%%%%%%%%%%%%%%%%%%%%%%%%%%%%%%%%%%%%%%%%%%%%%%%%%%%%%%%%

% define the wanted font for all highlightings here
\def\lstbasicfont{\fontfamily{pcr}\selectfont}

% now let's define our own version of matlab highlighting
\lstdefinelanguage{matlabfloz}{%
	alsoletter={...},%
	morekeywords={% 											% keywords
	break,case,catch,continue,elseif,else,end,for,function,global,%
	if,otherwise,persistent,return,switch,try,while,...,
        classdef,properties,methods},%
	comment=[l]\%,% 											% comments
	morecomment=[l]...,% 									% comments
	morestring=[m]',%   										% strings 
}[keywords,comments,strings]%


\ifbw % use font formating and gray 'colors'
	\lstset{language=matlabfloz,							% use our version of highlighting
		keywordstyle=\bfseries, 							% keywords in bold
		commentstyle=\color[gray]{0.6}\itshape,		% comments light gray and italic
		stringstyle=\color[gray]{0.5} 					% strings darker gray
	}
\else% notbw => use colors : )
	\lstset{language=matlabfloz,							% use our version of highlighting
		keywordstyle=\color[rgb]{0,0,1},					% keywords
		commentstyle=\color[rgb]{0.133,0.545,0.133},	% comments
		stringstyle=\color[rgb]{0.627,0.126,0.941}	% strings
	}	
\fi%bw

\lstset{%
	basicstyle={\lstbasicfont\footnotesize},        % use font and smaller size
	showstringspaces=false,								% do not emphasize spaces in strings
	tabsize=4,													% number of spaces of a TAB
	mathescape=true,escapechar=§,							% escape to latex with §...§
	upquote=true,												% upright quotes
	aboveskip={1.5\baselineskip},							% a bit of space above
	columns=fixed,												% nice spacing
	%
	% the following is for replacing some matlab relations like >= or ~=
	% by the corresponding LaTeX symbols, which are much easier to read ...
%% 	literate=%
%% 		{~}{{$\neg$}}1 %				\neg
%% 		{<=}{{\tiny$\leq$}}1 %		\leq
%% 		{>=}{{\tiny$\geq$}}1 %		\geq
%% 		{~=}{{\tiny$\neq$}}1 %		\neq
%% 		{delta}{{\tiny$\Delta$}}1% \Delta
}

\ifnumbered% numbered option
	\lstset{%
	numbersep=3mm, numbers=left, numberstyle=\tiny,	% number style
	}
\fi

\ifframed%   framed option
	\lstset{%
		frame=single, 											% frame
	}
	\ifnumbered%
		\lstset{%
			framexleftmargin=6mm, xleftmargin=6mm		% tweak margins
		}
	\fi
\fi

\endinput
%% End of file `mcode.sty'.
