# Supplementary material for: Calculating second derivatives of population growth rates for ecology and evolution
Source: Methods Ecol Evol. 2014 May 19;5(5):473–82. doi: 10.1111/2041-210X.12179 (PMC4358155; doi:10.1111/2041-210X.12179)
Supplement: Supplementary file 17 — Supplemental files S1–17. MATLAB scripts for calculating second derivatives (as summarized in Table 2). [file mee30005-0473-sd17.m]

% Function to decompose A into U (survival) and F (fertility) matrices.
%
% Input:
%    A = the projection matrix (n by n matrix)
%
% Output:
%    U = the survival matrix (n by n matrix)
%    F = the fertility matrix (n by n matrix)
%

function [U, F] = UFdecomp(A)

[n, n] = size(A);

U = A;
U(1, 2:n) = zeros(1, n-1);
F = A-U;

end
